# Supplementary material for: Power considerations for the application of detrended fluctuation analysis in gait variability studies
Source: PLoS One. 2017 Mar 21;12(3):e0174144. doi: 10.1371/journal.pone.0174144 (PMC5360325; doi:10.1371/journal.pone.0174144)
Supplement: S1 File — Supplementary material includes data and Matlab functions to reproduce all figures in the manuscript and stride time data from Rhea et al. (2014). (ZIP) [file pone.0174144.s001.zip]

Archive with 10 entries (10 files):
- BetweenTrialDFAVariance.xlsx
- dfa.m
- DFAPower_Between.m
- DFAPower_Within.m
- EmpiricalPower_Within.m
- fgnSim.m
- fGN_LengthSimulation.m
- RawDataFigures.xlsx
- StrideIntervalData_Rhea_et_al_2014.mat
- Supplementary Material Description.docx
