# Supplementary material for: Power considerations for the application of detrended fluctuation analysis in gait variability studies
Source: PLoS One. 2017 Mar 21;12(3):e0174144. doi: 10.1371/journal.pone.0174144 (PMC5360325; doi:10.1371/journal.pone.0174144)
Supplement: S1 File — Supplementary material includes data and Matlab functions to reproduce all figures in the manuscript and stride time data from Rhea et al. (2014). (ZIP) [file pone.0174144.s001.zip › BetweenTrialDFAVariance.xlsx]

## Sheet: SD of DFA
Standard deviation of DFA a estimates for simulated fGN time series of different lengths (simulated using fGn_LengthSimulaiton sript).
The values highlighted in yellow were used to simulate between-trial DFA variance in the manuscript for trial lengths of 100, 150, and 200 data points.
	Simulated Hurst exponent
Series length	0.4	0.45	0.5	0.55	0.6	0.65	0.7	0.75	0.8	0.85	0.9
50	0.213762	0.209226	0.224151	0.241417	0.25429	0.257956	0.271797	0.283305	0.303858	0.316757	0.322815
100	0.109152	0.108962	0.109929	0.123153	0.123122	0.132325	0.138084	0.144578	0.14817	0.158726	0.164059
150	0.0841155	0.0868087	0.0896924	0.0943052	0.101051	0.105163	0.109394	0.116153	0.115616	0.120234	0.128429
200	0.0691685	0.0689576	0.0721919	0.0780999	0.0812739	0.0866993	0.0899818	0.0940478	0.0956401	0.0979932	0.0998969
250	0.0651057	0.062464	0.065779	0.0718996	0.0766283	0.0796	0.0816626	0.086232	0.0896013	0.0900025	0.0908328
300	0.0580694	0.059838	0.0611575	0.0648717	0.0675238	0.0687229	0.0754003	0.0765712	0.0804404	0.0825192	0.0848935
350	0.0528506	0.0514682	0.0575629	0.0599547	0.0622706	0.066488	0.0678181	0.0709121	0.0729214	0.073666	0.0783864
400	0.0506009	0.0505394	0.0555347	0.0565731	0.0605455	0.0611291	0.0655171	0.0679266	0.067612	0.0725678	0.0764467
450	0.049066	0.0489508	0.0526442	0.0548618	0.0576761	0.0593886	0.0621104	0.0648117	0.0675038	0.0691789	0.0727997
500	0.0451169	0.0462054	0.0467611	0.0503879	0.0535323	0.0554844	0.056921	0.0607342	0.0626529	0.0642834	0.0650033
550	0.0442232	0.0448687	0.0459139	0.0479702	0.0511864	0.0545515	0.0555203	0.0587482	0.0604418	0.062453	0.0647006
600	0.0437088	0.0421726	0.0450954	0.0474617	0.050702	0.0530311	0.0552294	0.0568987	0.0586492	0.0607045	0.0609457
650	0.0420349	0.042499	0.0443242	0.0470353	0.0486116	0.0516772	0.0526384	0.0562611	0.0565816	0.0598424	0.0612381
700	0.0398173	0.0396483	0.0419933	0.0441363	0.0455088	0.0480605	0.0505208	0.0510372	0.0551942	0.0557235	0.0573371
750	0.0380974	0.0385385	0.040979	0.043778	0.044532	0.0466344	0.0496065	0.0512385	0.0536259	0.0539355	0.0565197
800	0.0392411	0.0384982	0.0411554	0.0419604	0.0451214	0.0474856	0.0495671	0.0516018	0.0538799	0.0537071	0.056197
850	0.0375599	0.0386166	0.0398602	0.0421345	0.0444344	0.0457681	0.0483823	0.0472979	0.0520774	0.0534373	0.0542771
900	0.0366992	0.035948	0.0394165	0.0419951	0.0438145	0.0456853	0.0477885	0.048105	0.0500378	0.0519149	0.0531887
