# Supplementary material for: Power considerations for the application of detrended fluctuation analysis in gait variability studies
Source: PLoS One. 2017 Mar 21;12(3):e0174144. doi: 10.1371/journal.pone.0174144 (PMC5360325; doi:10.1371/journal.pone.0174144)
Supplement: S1 File — Supplementary material includes data and Matlab functions to reproduce all figures in the manuscript and stride time data from Rhea et al. (2014). (ZIP) [file pone.0174144.s001.zip › dfa.m]

function [alpha,H_full,output] = dfa(data,step,vis)

% Program for performing detrended fluctuation analysis
% Copyrighted by Jing Hu and Jianbo Gao, ECE department, University of Florida

if size(data, 1) > size(data, 2)
    data = data';
end

data_or = data; % keep original data for plotting
data = data - mean(data);

Len = length(data);

minscale = 2.5850;
maxscale = log2(Len/4);
% maxscale = 4.5;
% step = 1;

% integrate the data
Y = zeros(size(data));
Y(1) = data(1);
for i = 2 : Len
    Y(i) = Y(i-1) + data(i);
end
    
% divide the integrated time series into boxes of equal length
k = 1;
for i = minscale : step : maxscale
    x = Y;
    l = floor(2^i);
    
    b_block = floor(Len/l);
    clear z;
    
    for j = 1 : b_block
        zx = 1 : l;
        zy = x((j - 1)*l + 1 : j*l);
        sx = sum(zx);
        sy = sum(zy);
        sxy = sum(zx.*zy);
        sx2 = sum(zx.^2);
        x_bar = sx/l;
        y_bar = sy/l;
        slope = (l*sxy-sx*sy)/(l*sx2-sx*sx);
        zz = slope*(zx - x_bar) + y_bar;
        z((j - 1)*l + 1 : j*l) = (x((j - 1)*l + 1 : j*l) - zz).^2;
    end
    dfa_data(k) = (sum(z)/length(z))^(1/2);
    k = k + 1;
end

result(1, :) = minscale : step : maxscale;
result(2, :) = log2(dfa_data);

if vis == 1
%% Plot Figure
% figure
subplot(121)
plot(data_or,'.-k')
ylabel('Stride Interval (s)')
xlabel('Stride Number')
xlim([0 length(data)])
subplot(122)
plot(result(1,:),result(2,:),'go-','linewidth',2)
ylabel('Log_2(F(n))')
xlabel('Log_2(Window size, n)')
set(gcf,'Position',[13.0000  363.4000  992.0000  409.6000])
p = polyfit(result(1,:),result(2,:),1);
hold on
% plot(result(1,1:6),result(2,1:6),'ro-','linewidth',2)
plot(result(1,:),polyval(p,result(1,:)),'r','linewidth',2)
xlim([1.5 maxscale+.5])
ylim([-8 8])

else
p = polyfit(result(1,:),result(2,:),1);
end

alpha = p(1);
H_full = p(1);

alpha_r = round(p(1)*100)/100;
if p(1) > 1
    H = round((p(1)-1)*100)/100;
    info = 'Series fBm.';
elseif p(1) < 1
    H = alpha_r;
    info = 'Series fGn.';
end

if vis == 1
title(['\alpha = ' num2str(alpha_r) ': ' info ' H = ' num2str(H)])
end
output=[result(1,:); result(2,:)];
