# Supplementary material for: Power considerations for the application of detrended fluctuation analysis in gait variability studies
Source: PLoS One. 2017 Mar 21;12(3):e0174144. doi: 10.1371/journal.pone.0174144 (PMC5360325; doi:10.1371/journal.pone.0174144)
Supplement: S1 File — Supplementary material includes data and Matlab functions to reproduce all figures in the manuscript and stride time data from Rhea et al. (2014). (ZIP) [file pone.0174144.s001.zip › DFAPower_Between.m]

%% Between-subject power estimation for DFA analysis

% Nikita Kuznetsov, November 15, 1026

clear all
trials = [1,2:2:8]; 
subjectsN = [3:2:13 15:5:50]; 

Group1 = .8; % mean of group 1
Group2 = .7; % mean of group 2
var_subject = 0.09; % inter-subject variability (estimated from Chau et al. 2015)
var_trial = 0.16; % trial-level variability (primarily determined by DFA length. See BetweenTrialDFAVariance table in the supplement.
var_error = var_subject*.2; % unaccounted error (by default: 20% of true inter-subject variability)

tic
for i = 1:length(trials)
    
    for j = 1:length(subjectsN)
        clear v_trial_treat1 v_trial_treat2 M1 M2 V1 V2

        for sims = 1:5000

            % This loop simulates the  alpha DFA value per subject individually
            % up to the number of subjects in the current simulation
            % (subjectsN(j))
            for subject = 1:subjectsN(j)

            % between-subject variability (individual differences)    
            v_sub1 = var_subject.*randn(1,1); % group 1 subject
            v_sub2 = var_subject.*randn(1,1); % group 2 subject
            
            % inter-trial variability (repeatability of the measure)
            v_trial1 = var_trial.*randn(trials(i),1);
            v_trial2 = var_trial.*randn(trials(i),1);

            % random error (20% of the magnitude of individual difference)
            v_error1 = var_error.*randn(trials(i),1);
            v_error2 = var_error.*randn(trials(i),1);

            % overall group scores
            v_trial_treat1(:,subject) = Group1 + v_sub1 + v_trial1 + v_error1;
            v_trial_treat2(:,subject) = Group2 + v_sub2 + v_trial2 + v_error2;
            
            end

        % By-subject mean    
        M1 = mean(v_trial_treat1,1); 
        M2 = mean(v_trial_treat2,1);
        
%         figure
%         plot(M1,M2,'.')
%         corr(M1',M2')
%         pause
%         close
        
%         % By-subject standard deviation
%         V1 = std(v_trial_treat1);
%         V2 = std(v_trial_treat2);

        % Across-subject standard deviation for power calcs.
        IndDiff1(sims,1) = std(M1,0,2);
        IndDiff2(sims,1) = std(M2,0,2);

        EffectSize(sims,1) = abs((Group1-Group2)/sqrt(.5*(std(M1)^2+std(M2)^2)));

        % Run the t-test comparing the simulated groups
        [H,P,CI] = ttest2(M1,M2); % for between-subjects
        H_tot(sims) = H;
        
%         % visualize results
%         figure
%         bar([mean(M1) mean(M2)])
%         hold
%         errorbar([1,2],[mean(M1) mean(M2)],[std(M1), std(M2)],[std(M1), std(M2)],'.','linewidth',2,'color','k')
%         
%         pause 
%         close all
        end

% Calculate power and the effective effect size 
power(i,j) = sum(H_tot)/length(H_tot)
effect(i,j) = mean(EffectSize);

IndDiff1_tot(i,j) = mean(IndDiff1);
IndDiff2_tot(i,j) = mean(IndDiff2);

    end
end
toc

% for i = 1:10
% subplot(211)
% plot(subjectsN,power(i,:))
% hold on
% if isnan(find(power(i,:)>0.8))~=1
%     idx = min(find(power(i,:)>0.8))
%     plot(subjectsN(idx),power(i,idx),'*r')
% end
% end

figure
subplot(211)
plot(subjectsN,power','>-')
hold
plot([0 max(subjectsN)],[0.8 .8],'k','linewidth',2)
grid on
ylabel('Power')
xlabel('Number of Subjects')
ylim([0 1])
% legend('10','15','20','25','30','35','40')
title(['G1:' num2str(Group1) ' G2:' num2str(Group2) ' Var Sub:' num2str(var_subject) 'Var Trial:' num2str(var_trial)]) 

subplot(212)
plot(subjectsN,abs(effect)')
grid on
xlim([5 max(subjectsN)])
ylim([0 3])
ylabel('Effect Size')
xlabel('Number of Subjects')
set(gcf,'Position',[2481.80000000000,147.400000000000,560.800000000000,628.800000000000])

figure
plot(subjectsN,power','.-','linewidth',4,'markersize',60)
hold
plot([0 max(subjectsN)],[0.8 .8],'k','linewidth',2)
grid on
box off
ylabel('Power','Fontsize',30)
xlabel('Number of Subjects','Fontsize',30)
set(gca,'Fontsize',30)
ylim([0 1])
% legend('10','15','20','25','30','35','40')
% title(['G1:' num2str(Group1) ' G2:' num2str(Group2) ' Var Sub:' num2str(var_subject) 'Var Trial:' num2str(var_trial)])
set(gcf,'Position',[1610.60000000000,103.400000000000,964.000000000000,668])
