# Supplementary material for: Power considerations for the application of detrended fluctuation analysis in gait variability studies
Source: PLoS One. 2017 Mar 21;12(3):e0174144. doi: 10.1371/journal.pone.0174144 (PMC5360325; doi:10.1371/journal.pone.0174144)
Supplement: S1 File — Supplementary material includes data and Matlab functions to reproduce all figures in the manuscript and stride time data from Rhea et al. (2014). (ZIP) [file pone.0174144.s001.zip › EmpiricalPower_Within.m]

%% Empirical power curves from the data presented in Rhea et al. (2014).
clear all

load('StrideIntervalData_Rhea_et_al_2014.mat')

WindowSize = 150; % length of the data segment to be analyzed with DFA
indexDFAResult = 1;

for WindowN = [1,2,4] % This needs to be changed to select different number of segments in a trial
    clear data
    
    for index = 1:30
     %% Load data
    data = RawData{index,1};

    % clean up outliers greater than 3SD
    len(index,1) = length(data);
    dataOut = outliers3sd(data(1:end)); 
    dataOut(isnan(dataOut)==1) = [];

    % Perform windowed DFA
    st = 10;
    en = st+WindowSize-1;

    for window = 1:max(WindowN)

    % perform DFA analysis on the selected segment    
    [alpha,H,out] = dfa(data(st:en),.5,0);
    alpha_sub(window,1) = alpha;

    % Make sure segments do not overlap
    st = st+WindowSize;
    en = en+WindowSize;
    % pause
    % close all
    end

    output(index,:) = [mean(alpha_sub)];
    % pause
    % output(index,:) = [alpha];
    % outputL(index,:) = length(data);

    % pause
    % close all

    end

    % Split the DFA alpha values by subject group (1 column - self-paced, 2
    % column - pink noise persistent metronome)
    result = [output(1:15) output(16:30)];

    % The empirical means and SD of DFA alpha in each condition used for plotting of Figure 4.
    resultOut(indexDFAResult,:) = [mean(result) std(result)];

    %%%%%%%%%%%%%%%%%%%%%%%%%%%%%%%%%%%%%%%%%%
    %% Empirical power curve estimates 
    %%%%%%%%%%%%%%%%%%%%%%%%%%%%%%%%%%%%%%%%%%

    subjectsN = 3:2:15;
    clear pwr_curve

    for j = 1:length(subjectsN)

        clear H_tot power
        for i = 1:1000
        g = datasample(result,subjectsN(j),1,'Replace',false);

        [H,P,CI] = ttest(g(:,1),g(:,2)); % t-test for within-subjects
        H_tot(i) = H;

        mean(g);
        power(i) = sum(H_tot)/length(H_tot);
        end

    pwr_curve(j) = mean(power);
    end

    hold on
    plot(subjectsN,pwr_curve','--o','linewidth',4,'markersize',20)
    xlim([2 16])
    
    indexDFAResult = indexDFAResult+1;
end
