# Supplementary material for: Power considerations for the application of detrended fluctuation analysis in gait variability studies
Source: PLoS One. 2017 Mar 21;12(3):e0174144. doi: 10.1371/journal.pone.0174144 (PMC5360325; doi:10.1371/journal.pone.0174144)
Supplement: S1 File — Supplementary material includes data and Matlab functions to reproduce all figures in the manuscript and stride time data from Rhea et al. (2014). (ZIP) [file pone.0174144.s001.zip › fgnSim.m]

function f = fgnSim(H,N,vis)
% Simulate fractional Gaussian noise (fGn) based on the method proposed by Davies and Harte (1987). 
% This function is based on the ffgn.m function written jointly by Yingchun Zhou (Jasmine), zhouyc@math.bu.edu 
% and Stilian Stoev, sstoev@umich.edu, September, 2005.

% Inputs:
% H - Hurst exponent of fGN process (range: (0,1))
% N - desired length of simulated time series
% vis - visualization option: Enter 0 (do not plot result) or 1 (plot result)

% Output:
% f - simulated fGn (N x 1)

% Nikita Kuznetsov, November 15, 1026

%% Example use
% data = fgnATI(.6,1024,1)

%%
M = 2*N;
n = 1;

sigma = 1;
tau = 0:M/2;

%% Specify desired autocorrelation
gamma = (sigma^2/2).*(abs(tau+1).^(2*H)-2.*abs(tau).^(2*H)+abs(tau-1).^(2*H));
g = [gamma(1:end) fliplr(gamma(2:end-1))];
% figure
% stem(gamma)

%% Step 1 (Calculate exact spectral power expected for the theoretical autocorrelation function)
S = real(fft(g));

%% Step 2 (Check if all spectral coefficients are greater than 0)
if min(S)<0,
error(' Some of the Sj are negative!');
end;
S = abs(S);

% rng(1)
%% Step 3 (Calculate randomized spectral amplitudes) 
z(:,1)=sqrt(2)*randn(n,1);
y(:,1)=z(:,1);

z(:,N+1)=sqrt(2)*randn(n,1);
y(:,N+1)=z(:,N+1);

a=randn(n,N-1);
b=randn(n,N-1);

z1=a+b*1i;
z(:,2:N)=z1;
y1=z1;

y(:,2:N)=y1;
y(:,N+2:2*N)=conj(y(:,N:-1:2));

y = y.*(ones(n,1)*sqrt(S));

%% Step 4 (use
f = real(fft(y')')/sqrt(4*N);
f = f(:,1:N)';
% plot(f)

% Random number generator for H = 0.5
if H == .5
    f = randn(N,1);
end

if vis == 1
%% plot simulated data
plot(f,'ko-','linewidth',1)
xlabel('Time, t','fontsize',25)
ylabel('Amplitude, Y(t)','fontsize',25)
xlim([0 length(f)])
ylim([-3 3])
set(gca,'fontsize',25)
box off
set(gcf,'Position',[11   758   960   356])
text(10,3,['H = ' num2str(H)])
end

end
