# Supplementary material for: Power considerations for the application of detrended fluctuation analysis in gait variability studies
Source: PLoS One. 2017 Mar 21;12(3):e0174144. doi: 10.1371/journal.pone.0174144 (PMC5360325; doi:10.1371/journal.pone.0174144)
Supplement: S1 File — Supplementary material includes data and Matlab functions to reproduce all figures in the manuscript and stride time data from Rhea et al. (2014). (ZIP) [file pone.0174144.s001.zip › fGN_LengthSimulation.m]

%% Simulation of DFA alpha variance from trial to trial.

% Nikita Kuznetsov, November 15, 1026

clear
H_sim = [.40:.05:.90];
sim_N = 2000;
N = 50:50:900;
   
tic
for j = 1:length(H_sim)
    for k = 1:length(N) 
        for i = 1:sim_N
            
        data = fgnSim(H_sim(j),N(k),0);
        [alpha,H,out] = dfa(data,0.5,0);       
        i
        j
        output(i,k) = H;
        end
    end
    % Save average and SD of the DFA estimates for a particular H value
    MeanH(:,j) = mean(output);
    SDH(:,j) = std(output)
    clear output
end
toc

% Visualize the simulation results
cmap = jet(length(H_sim));
figure
hold on
for i = 1:length(H_sim)
plot(N,SDH(:,i),'Color',cmap(i,:),'DisplayName',sprintf('%.2f',H_sim(i)))
ylabel('DFA \alpha SD)')
xlabel('Time series length')
end
legend(gca,'Show')
legend boxoff

% Save results if needed
% save Sim_table_04-09_Feb916
