# Supplementary material for: Power considerations for the application of detrended fluctuation analysis in gait variability studies
Source: PLoS One. 2017 Mar 21;12(3):e0174144. doi: 10.1371/journal.pone.0174144 (PMC5360325; doi:10.1371/journal.pone.0174144)
Supplement: S1 File — Supplementary material includes data and Matlab functions to reproduce all figures in the manuscript and stride time data from Rhea et al. (2014). (ZIP) [file pone.0174144.s001.zip › RawDataFigures.xlsx]

## Sheet: Figure 2
Figure 2A: Results of the between-subjects power simulation performed using DFAPower_Between.m (available in supplementary materials)
Parameters: Group 1 = 0.7, Group 2 = 0.8, Variance: subject = 0.09, trial = 0.16 (simulating N = 100), error = subject *0.20
		Subjects
		3	5	7	9	11	13	15	20	25	30	35	40	45	50
Trials	1	0.0784	0.1218	0.1484	0.1918	0.2338	0.2664	0.3072	0.3802	0.461	0.5404	0.6122	0.6698	0.7164	0.767
	2	0.0976	0.1672	0.213	0.2814	0.3346	0.3916	0.4602	0.5652	0.6652	0.7528	0.8058	0.8578	0.8914	0.9226
	4	0.122	0.21	0.2994	0.3828	0.4558	0.5284	0.5874	0.7254	0.8314	0.8824	0.9328	0.9536	0.9748	0.9838
	6	0.1382	0.2496	0.3306	0.4324	0.5418	0.5944	0.6658	0.7916	0.8666	0.925	0.9582	0.975	0.9888	0.9944
	8	0.148	0.2724	0.3564	0.4782	0.5478	0.636	0.702	0.821	0.9	0.9496	0.9752	0.9832	0.993	0.9964
Figure 2B: Results of the within-subjects power simulation performed using DFAPower_Between.m
Parameters: Group 1 = 0.7, Group 2 = 0.8, Variance: subject = 0.09, trial = 0.16 (simulating N = 100), error = subject *0.20
		Subjects
		3	5	7	9	11	13	15	20	25	30	35	40	45	50
Trials	1	0.0784	0.116	0.1648	0.2008	0.2594	0.3036	0.3414	0.4498	0.5478	0.6206	0.7068	0.7602	0.8074	0.8492
	2	0.095	0.1806	0.277	0.3518	0.4212	0.5118	0.587	0.7112	0.8288	0.8926	0.9346	0.958	0.9768	0.9838
	4	0.1416	0.3028	0.4478	0.5812	0.6882	0.7886	0.8438	0.9364	0.9758	0.9924	0.9948	0.999	1	1
	6	0.1768	0.3916	0.5818	0.7246	0.8372	0.892	0.945	0.988	0.9974	0.9992	1	1	1	1
	8	0.205	0.4706	0.6778	0.82	0.9096	0.9548	0.9788	0.9942	0.9998	1	1	1	1	1
Figure 2C: Results of the between-subjects power simulation performed using DFAPower_Between.m
Parameters: Group 1 = 0.7, Group 2 = 0.8, Variance: subject = 0.09, trial = 0.10 (simulating N = 200), error = subject *0.20
		Subjects
		3	5	7	9	11	13	15	20	25	30	35	40	45	50
Trials	1	0.1154	0.1838	0.2404	0.3036	0.3674	0.4318	0.5002	0.6146	0.7276	0.803	0.8606	0.8988	0.9308	0.9572
	2	0.1334	0.231	0.3176	0.4116	0.494	0.5628	0.6284	0.7632	0.8518	0.9044	0.9472	0.9726	0.9814	0.9902
	4	0.1508	0.2714	0.3762	0.4916	0.5754	0.6596	0.7318	0.8426	0.9214	0.9592	0.9786	0.9898	0.9942	0.9984
	6	0.1666	0.2846	0.4138	0.514	0.6146	0.7012	0.7568	0.8718	0.9344	0.9708	0.9862	0.9948	0.997	0.999
	8	0.1692	0.3008	0.4304	0.5512	0.6236	0.723	0.7828	0.8884	0.9444	0.9738	0.9884	0.996	0.9986	0.9972
Figure 2D: Results of the within-subjects power simulation performed using DFAPower_Between.m
Parameters: Group 1 = 0.7, Group 2 = 0.8, Variance: subject = 0.09, trial = 0.10 (simulating N = 200), error = subject *0.20
		Subjects
		3	5	7	9	11	13	15	20	25	30	35	40	45	50
Trials	1	0.1164	0.2066	0.3216	0.4226	0.529	0.6054	0.674	0.8066	0.8968	0.9472	0.97	0.9826	0.9924	0.9964
	2	0.1638	0.3558	0.522	0.6612	0.7752	0.8524	0.9066	0.9724	0.9916	0.9972	0.9994	0.9998	1	1
	4	0.2186	0.5276	0.765	0.8784	0.9476	0.9784	0.9924	0.9994	1	1	1	1	1	1
	6	0.283	0.6378	0.8612	0.9496	0.9836	0.9956	0.998	1	1	1	1	1	1	1
	8	0.3276	0.715	0.9116	0.977	0.9954	0.9984	0.9996	1	1	1	1	1	1	1

## Sheet: Figure 3
Power curve data for Figure 3 (generated using EmpiricalPower_Within.m for the experimental resutls and by DFAPower_Within.m for the model predictions as described in the supplementary materials description).
Figure 3A
		Empirical Power								Model Power Prediction
		Number of Subjects								Number of Subjects
		3	5	7	9	11	13	15		3	5	7	9	11	13	15
Trials	1	0.0594936	0.273476	0.520976	0.779212	0.996029	1	1		0.172	0.386	0.5868	0.7414	0.8444	0.9142	0.9476
	2	0.167253	0.525798	0.935484	1	1	1	1		0.287	0.6256	0.8538	0.9476	0.985	0.9966	0.9986
	4	0.193262	0.627642	0.971903	1	1	1	1		0.4446	0.8796	0.9828	0.9988	0.9998	1	1
	6	0.3143	0.823908	1	1	1	1	1		0.5572	0.9554	0.9992	1	1	1	1
Figure 3B
		Empirical Power								Model Power Prediction
		Number of Subjects								Number of Subjects
		3	5	7	9	11	13	15		3	5	7	9	11	13	15
Trials	1	0.102552	0.330598	0.541238	0.796262	1	1	1		0.2514	0.5822	0.8064	0.9288	0.97	0.9894	0.9972
	2	0.137099	0.42803	0.700346	0.954367	1	1	1		0.3998	0.8356	0.9748	0.995	0.9996	1	1
	4	0.222826	0.600463	0.762457	1	1	1	1		0.5792	0.975	0.999	1	1	1	1
Figure 3C
		Empirical Power								Model Power Prediction
		Number of Subjects								Number of Subjects
		3	5	7	9	11	13	15		3	5	7	9	11	13	15
Trials	1	0.054167	0.213496	0.418039	0.65534	0.90651	1	1		0.3318	0.7294	0.926	0.9814	0.9962	0.9986	0.9996
	2	0.1171	0.329653	0.627878	0.861261	1	1	1		0.4904	0.929	0.9938	0.9998	1	1	1

## Sheet: Figure 4
Average DFA a plooted in Figure 4A
		White	Pink
Length	100	0.670679	0.981484
	150	0.705185	0.908075
	200	0.75739	0.895041
Average SD DFA a plotted in Figure 4B:
		White	Pink	Simulation
Length	100	0.1657	0.194928	0.1407
	150	0.142462	0.144123	0.1212
	200	0.126228	0.108173	0.1132
Raw data for the mean values in Figure 4A and B.
Trial length: 100 samples
	Mean DFA a		SD DFA a
	White noise	Pink noise	White noise	Pink noise
1	0.674363	0.991569	0.173936	0.24751
2	0.6814	0.99	0.1775	0.1757
4	0.670855	0.965166	0.170563	0.185801
6	0.6561	0.9792	0.1408	0.1707
Trial length: 150 samples
	Mean DFA a		SD DFA a
	White noise	Pink noise	White noise	Pink noise
1	0.724391	0.934381	0.142339	0.149993
2	0.705162	0.876334	0.148842	0.134327
4	0.686001	0.913512	0.136206	0.148048
Trial length: 200 samples
	Mean DFA a		SD DFA a
	White noise	Pink noise	White noise	Pink noise
1	0.761363	0.887479	0.127879	0.110491
2	0.753417	0.902603	0.124577	0.105855
